# Supplementary material for: Genome-Wide Identification and Analysis of the Heat-Shock Protein Gene Superfamily in Bemisia tabaci and Expression Pattern Analysis under Heat Shock
Source: Insects. 2022 Jun 23;13(7):570. doi: 10.3390/insects13070570 (PMC9319060; doi:10.3390/insects13070570)
Supplement: Supplementary file 1 [file insects-13-00570-s001.zip]

Archive with 1 entries (1 files):
- insects-1777694-supplementary.pdf
